# Supplementary material for: Penifuranone A: A Novel Alkaloid from the Mangrove Endophytic Fungus Penicillium crustosum SCNU-F0006
Source: Int J Mol Sci. 2024 May 5;25(9):5032. doi: 10.3390/ijms25095032 (PMC11084256; doi:10.3390/ijms25095032)
Supplement: Supplementary file 1 [file ijms-25-05032-s001.zip]

Archive with 1 entries (1 files):
- ijms-2966443-supplementary.pdf
